# Supplementary material for: Dissecting genetic diversity and genomic background of Petunia cultivars with contrasting growth habits
Source: Hortic Res. 2020 Oct 1;7:155. doi: 10.1038/s41438-020-00373-2 (PMC7528118; doi:10.1038/s41438-020-00373-2)
Supplement: Supplementary file 2 — Supplemental Table 4 [file 41438_2020_373_MOESM2_ESM.xlsx]

## Sheet: bp
GO.ID	Term	Annotated	Significant	Expected	classicFisher
GO:0008150	biological_process	10324	653	480	< 1e-30
GO:0009987	cellular process	6171	394	286.91	5.1e-18
GO:0050789	regulation of biological process	1249	110	58.07	2.4e-11
GO:0065007	biological regulation	1402	116	65.18	3.1e-10
GO:0050794	regulation of cellular process	1065	94	49.52	7.7e-10
GO:0016043	cellular component organization	1118	94	51.98	9.2e-09
GO:0071840	cellular component organization or bioge...	1216	99	56.54	1.8e-08
GO:0006996	organelle organization	450	49	20.92	2.4e-08
GO:0008152	metabolic process	4942	290	229.77	3.9e-07
GO:0071704	organic substance metabolic process	4661	275	216.71	6.6e-07
GO:1901564	organonitrogen compound metabolic proces...	1910	132	88.8	1.1e-06
GO:0019222	regulation of metabolic process	588	52	27.34	6e-06
GO:0031323	regulation of cellular metabolic process	528	48	24.55	6.6e-06
GO:0033043	regulation of organelle organization	106	17	4.93	7.3e-06
GO:0051171	regulation of nitrogen compound metaboli...	486	45	22.6	8.1e-06
GO:0044238	primary metabolic process	4256	248	197.88	1.1e-05
GO:0051128	regulation of cellular component organiz...	110	17	5.11	1.2e-05
GO:0080090	regulation of primary metabolic process	495	45	23.01	1.3e-05
GO:0019538	protein metabolic process	1451	101	67.46	1.9e-05
GO:0060255	regulation of macromolecule metabolic pr...	535	47	24.87	2e-05
GO:0031326	regulation of cellular biosynthetic proc...	243	27	11.3	2.5e-05
GO:0010467	gene expression	432	40	20.09	2.6e-05
GO:0009889	regulation of biosynthetic process	247	27	11.48	3.3e-05
GO:0044237	cellular metabolic process	4303	247	200.06	3.6e-05
GO:0006448	regulation of translational elongation	29	8	1.35	3.8e-05
GO:0050896	response to stimulus	2447	153	113.77	3.9e-05
GO:0006810	transport	754	59	35.06	5.6e-05
GO:0044267	cellular protein metabolic process	1294	90	60.16	6e-05
GO:0051234	establishment of localization	756	59	35.15	6.1e-05
GO:0010468	regulation of gene expression	287	29	13.34	7.2e-05
GO:0006414	translational elongation	32	8	1.49	8.1e-05
GO:0010556	regulation of macromolecule biosynthetic...	234	25	10.88	9.2e-05
GO:2000112	regulation of cellular macromolecule bio...	234	25	10.88	9.2e-05
GO:0051179	localization	804	61	37.38	0.0001
GO:0009628	response to abiotic stimulus	402	36	18.69	0.00013
GO:0043412	macromolecule modification	1250	86	58.12	0.00013
GO:0006865	amino acid transport	63	11	2.93	0.00014
GO:0032502	developmental process	1325	90	61.6	0.00014
GO:0033044	regulation of chromosome organization	85	13	3.95	0.00014
GO:0048583	regulation of response to stimulus	285	28	13.25	0.00016
GO:1901566	organonitrogen compound biosynthetic pro...	272	27	12.65	0.00017
GO:0071705	nitrogen compound transport	334	31	15.53	0.0002
GO:0048731	system development	815	60	37.89	0.00026
GO:0051276	chromosome organization	209	22	9.72	0.0003
GO:0009408	response to heat	14	5	0.65	0.0003
GO:0048856	anatomical structure development	1289	86	59.93	0.00036
GO:0015849	organic acid transport	71	11	3.3	0.00041
GO:0046942	carboxylic acid transport	71	11	3.3	0.00041
GO:0006464	cellular protein modification process	1168	79	54.3	0.00042
GO:0036211	protein modification process	1168	79	54.3	0.00042
GO:0010256	endomembrane system organization	50	9	2.32	0.00043
GO:0032268	regulation of cellular protein metabolic...	274	26	12.74	0.00045
GO:0051246	regulation of protein metabolic process	274	26	12.74	0.00045
GO:0044281	small molecule metabolic process	869	62	40.4	0.00047
GO:0006793	phosphorus metabolic process	1310	86	60.91	0.0006
GO:0006796	phosphate-containing compound metabolic ...	1310	86	60.91	0.0006
GO:0043090	amino acid import	25	6	1.16	0.00082
GO:0015711	organic anion transport	77	11	3.58	0.00082
GO:0006629	lipid metabolic process	628	47	29.2	0.00085
GO:0006891	intra-Golgi vesicle-mediated transport	18	5	0.84	0.00111
GO:0007165	signal transduction	418	34	19.43	0.00111
GO:0023052	signaling	420	34	19.53	0.0012
GO:0071702	organic substance transport	374	31	17.39	0.00134
GO:0009056	catabolic process	329	28	15.3	0.00152
GO:0051716	cellular response to stimulus	581	43	27.01	0.00174
GO:0048193	Golgi vesicle transport	49	8	2.28	0.00174
GO:0007154	cell communication	447	35	20.78	0.00181
GO:0007030	Golgi organization	39	7	1.81	0.00191
GO:0006417	regulation of translation	61	9	2.84	0.00191
GO:0034248	regulation of cellular amide metabolic p...	61	9	2.84	0.00191
GO:0007010	cytoskeleton organization	98	12	4.56	0.00193
GO:0006109	regulation of carbohydrate metabolic pro...	2	2	0.09	0.00216
GO:0010439	regulation of glucosinolate biosynthetic...	2	2	0.09	0.00216
GO:0010675	regulation of cellular carbohydrate meta...	2	2	0.09	0.00216
GO:0042762	regulation of sulfur metabolic process	2	2	0.09	0.00216
GO:0043255	regulation of carbohydrate biosynthetic ...	2	2	0.09	0.00216
GO:1900376	regulation of secondary metabolite biosy...	2	2	0.09	0.00216
GO:0009791	post-embryonic development	608	44	28.27	0.00238
GO:0018193	peptidyl-amino acid modification	63	9	2.93	0.0024
GO:0006820	anion transport	101	12	4.7	0.00249
GO:0006807	nitrogen compound metabolic process	3399	189	158.03	0.00252
GO:0016192	vesicle-mediated transport	129	14	6	0.00268
GO:0043603	cellular amide metabolic process	173	17	8.04	0.0029
GO:1901575	organic substance catabolic process	280	24	13.02	0.00292
GO:0007275	multicellular organism development	1102	71	51.24	0.00295
GO:0044283	small molecule biosynthetic process	266	23	12.37	0.00317
GO:0032501	multicellular organismal process	1181	75	54.91	0.00327
GO:0048519	negative regulation of biological proces...	175	17	8.14	0.00327
GO:0042221	response to chemical	1015	66	47.19	0.00332
GO:0010033	response to organic substance	726	50	33.75	0.00341
GO:0016070	RNA metabolic process	398	31	18.5	0.00348
GO:0044255	cellular lipid metabolic process	450	34	20.92	0.00369
GO:0048608	reproductive structure development	553	40	25.71	0.00371
GO:0061458	reproductive system development	553	40	25.71	0.00371
GO:0016310	phosphorylation	970	63	45.1	0.00421
GO:0022414	reproductive process	663	46	30.83	0.00427
GO:0009416	response to light stimulus	195	18	9.07	0.00435
GO:0000003	reproduction	664	46	30.87	0.00439
GO:0043604	amide biosynthetic process	95	11	4.42	0.00453
GO:0001666	response to hypoxia	8	3	0.37	0.0047
GO:0018106	peptidyl-histidine phosphorylation	8	3	0.37	0.0047
GO:0036293	response to decreased oxygen levels	8	3	0.37	0.0047
GO:0070482	response to oxygen levels	8	3	0.37	0.0047
GO:0006412	translation	83	10	3.86	0.00502
GO:0043043	peptide biosynthetic process	83	10	3.86	0.00502
GO:0003006	developmental process involved in reprod...	600	42	27.9	0.00531
GO:0006468	protein phosphorylation	870	57	40.45	0.00532
GO:0042325	regulation of phosphorylation	199	18	9.25	0.00537
GO:0006355	regulation of transcription DNA-templat…	169	16	7.86	0.00546
GO:1903506	regulation of nucleic acid-templated tra...	169	16	7.86	0.00546
GO:2001141	regulation of RNA biosynthetic process	169	16	7.86	0.00546
GO:0006518	peptide metabolic process	84	10	3.91	0.00546
GO:0009314	response to radiation	215	19	10	0.00552
GO:0032787	monocarboxylic acid metabolic process	263	22	12.23	0.00569
GO:0009888	tissue development	201	18	9.35	0.00595
GO:0080134	regulation of response to stress	72	9	3.35	0.00597
GO:0009966	regulation of signal transduction	202	18	9.39	0.00626
GO:0010646	regulation of cell communication	202	18	9.39	0.00626
GO:0023051	regulation of signaling	202	18	9.39	0.00626
GO:0043455	regulation of secondary metabolic proces...	3	2	0.14	0.00628
GO:0009062	fatty acid catabolic process	48	7	2.23	0.00636
GO:0044550	secondary metabolite biosynthetic proces...	48	7	2.23	0.00636
GO:0071555	cell wall organization	484	35	22.5	0.00644
GO:0019220	regulation of phosphate metabolic proces...	203	18	9.44	0.00658
GO:0048584	positive regulation of response to stimu...	203	18	9.44	0.00658
GO:0051174	regulation of phosphorus metabolic proce...	203	18	9.44	0.00658
GO:0048573	photoperiodism flowering	114	12	5.3	0.00669
GO:0045934	negative regulation of nucleobase-contai...	37	6	1.72	0.00669
GO:0009664	plant-type cell wall organization	350	27	16.27	0.00697
GO:0044272	sulfur compound biosynthetic process	61	8	2.84	0.00699
GO:0008610	lipid biosynthetic process	402	30	18.69	0.00731
GO:0009648	photoperiodism	116	12	5.39	0.00767
GO:0050793	regulation of developmental process	62	8	2.88	0.0077
GO:0000165	MAPK cascade	222	19	10.32	0.00772
GO:0015833	peptide transport	222	19	10.32	0.00772
GO:0023014	signal transduction by protein phosphory...	222	19	10.32	0.00772
GO:0042886	amide transport	222	19	10.32	0.00772
GO:0009744	response to sucrose	63	8	2.93	0.00847
GO:0019748	secondary metabolic process	63	8	2.93	0.00847
GO:0034285	response to disaccharide	63	8	2.93	0.00847
GO:0016053	organic acid biosynthetic process	240	20	11.16	0.00848
GO:0046394	carboxylic acid biosynthetic process	240	20	11.16	0.00848
GO:0030154	cell differentiation	162	15	7.53	0.00855
GO:0001932	regulation of protein phosphorylation	193	17	8.97	0.00866
GO:0043549	regulation of kinase activity	193	17	8.97	0.00866
GO:0045859	regulation of protein kinase activity	193	17	8.97	0.00866
GO:0051338	regulation of transferase activity	193	17	8.97	0.00866
GO:0071900	regulation of protein serine/threonine k...	193	17	8.97	0.00866
GO:0006631	fatty acid metabolic process	209	18	9.72	0.0088
GO:1901137	carbohydrate derivative biosynthetic pro...	90	10	4.18	0.00884
GO:0010604	positive regulation of macromolecule met...	194	17	9.02	0.0091
GO:0051173	positive regulation of nitrogen compound...	194	17	9.02	0.0091
GO:0006082	organic acid metabolic process	656	44	30.5	0.00919
GO:0000186	activation of MAPKK activity	179	16	8.32	0.00934
GO:0006351	transcription DNA-templated	179	16	8.32	0.00934
GO:0032774	RNA biosynthetic process	179	16	8.32	0.00934
GO:0097659	nucleic acid-templated transcription	179	16	8.32	0.00934
GO:0072329	monocarboxylic acid catabolic process	52	7	2.42	0.00986
GO:0010228	vegetative to reproductive phase transit...	120	12	5.58	0.00995

## Sheet: mf
GO.ID	Term	Annotated	Significant	Expected	classicFisher
GO:0003674	molecular_function	4851	294	238.57	3.7e-28
GO:0003824	catalytic activity	2185	142	107.46	1.6e-05
GO:0140096	catalytic activity acting on a protein	309	32	15.2	4.1e-05
GO:0016787	hydrolase activity	729	58	35.85	0.0001
GO:0016773	phosphotransferase activity alcohol gro…	138	17	6.79	0.00039
GO:0008026	ATP-dependent helicase activity	40	8	1.97	0.0006
GO:0070035	purine NTP-dependent helicase activity	40	8	1.97	0.0006
GO:0003700	DNA-binding transcription factor activit...	391	34	19.23	0.00071
GO:0004672	protein kinase activity	109	14	5.36	0.00083
GO:0140110	transcription regulator activity	395	34	19.43	0.00085
GO:0004386	helicase activity	43	8	2.11	0.001
GO:0004252	serine-type endopeptidase activity	89	12	4.38	0.00126
GO:0004175	endopeptidase activity	107	13	5.26	0.00212
GO:0015271	outward rectifier potassium channel acti...	2	2	0.1	0.00241
GO:0004674	protein serine/threonine kinase activity	96	12	4.72	0.00244
GO:0004812	aminoacyl-tRNA ligase activity	13	4	0.64	0.00288
GO:0016875	ligase activity forming carbon-oxygen b…	13	4	0.64	0.00288
GO:0016301	kinase activity	151	16	7.43	0.00288
GO:0008236	serine-type peptidase activity	98	12	4.82	0.00291
GO:0017171	serine hydrolase activity	98	12	4.82	0.00291
GO:0016788	hydrolase activity acting on ester bond…	142	15	6.98	0.00398
GO:0016298	lipase activity	24	5	1.18	0.00546
GO:0140098	catalytic activity acting on RNA	58	8	2.85	0.00698
GO:0004825	methionine-tRNA ligase activity	3	2	0.15	0.007
GO:0005249	voltage-gated potassium channel activity	3	2	0.15	0.007
GO:0005267	potassium channel activity	3	2	0.15	0.007
GO:0022843	voltage-gated cation channel activity	3	2	0.15	0.007
GO:0140101	catalytic activity acting on a tRNA	17	4	0.84	0.0082

## Sheet: cc
GO.ID	Term	Annotated	Significant	Expected	classicFisher
GO:0005575	cellular_component	5091	434	370.53	< 1e-30
GO:0005623	cell	4457	392	324.39	2e-17
GO:0044464	cell part	4457	392	324.39	2e-17
GO:0044424	intracellular part	4115	371	299.5	1.8e-16
GO:0005622	intracellular	4116	371	299.57	1.9e-16
GO:0043229	intracellular organelle	2714	272	197.53	6.7e-14
GO:0043231	intracellular membrane-bounded organelle	2366	246	172.2	8.2e-14
GO:0043226	organelle	2718	272	197.82	8.4e-14
GO:0043227	membrane-bounded organelle	2389	247	173.88	1.4e-13
GO:0044444	cytoplasmic part	1684	170	122.57	2.2e-07
GO:0005737	cytoplasm	2704	243	196.8	2.5e-06
GO:0005794	Golgi apparatus	551	68	40.1	5.7e-06
GO:0012505	endomembrane system	717	80	52.18	3.7e-05
GO:0005634	nucleus	1107	105	80.57	0.0014
